# Supplementary material for: Texture Phenotypes of Fiber-Enriched Extruded Snacks Revealed by Mechanical–Acoustic Analysis, Tribology, and Sensory Mapping
Source: Foods. 2026 Feb 19;15(4):758. doi: 10.3390/foods15040758 (PMC12939363; doi:10.3390/foods15040758)
Supplement: Supplementary file 1 [file foods-15-00758-s001.zip]

Archive with 1 entries (1 files):
- foods-4097463-supplementary.pdf
